# Supplementary material for: Varietal Dependence of GLVs Accumulation and LOX-HPL Pathway Gene Expression in Four Vitis vinifera Wine Grapes
Source: Int J Mol Sci. 2016 Nov 23;17(11):1924. doi: 10.3390/ijms17111924 (PMC5133920; doi:10.3390/ijms17111924)
Supplement: Supplementary file 1 [file ijms-17-01924-s001.zip]

Archive with 2 entries (2 files):
- ijms-148316(suppl.)Tables.xlsx
- ijms-148316(suppl.)Figures.pdf
