# Supplementary material for: Varietal Dependence of GLVs Accumulation and LOX-HPL Pathway Gene Expression in Four Vitis vinifera Wine Grapes
Source: Int J Mol Sci. 2016 Nov 23;17(11):1924. doi: 10.3390/ijms17111924 (PMC5133920; doi:10.3390/ijms17111924)
Supplement: Supplementary file 1 [file ijms-17-01924-s001.zip › ijms-148316(suppl.)Tables.xlsx]

## Sheet: Table S1
Table S1: The concentrations (mg/L) of green leaf volatiles in the grape berries of four varieties.
2010	Variety	DAF
		31	43	59	73	87	101	106
hexanal	Syr	7.44±3.48aA*	7.45±0.28aA	10±0.48abA	10.36±0.75abB	11.01±0.03abAB	11.39±0.25abAB	14.95±5.71bA
	MT	8.72±0.29bA	8.93±1.5bAB	6.48±0.43aA	7.85±0.25abA	7.64±0.22abA	7.31±0.2abA	6.47±0.69aA
	Gew	11.02±0.06bA	10.84±0.07bB	7.04±0.13aA	8.6±0.36abA	11.87±2.91bB	8.09±0.17abB	8.32±2.6abA
	Char	9.43±0.92aA	10.13±0.21abcB	11.79±5.73abcA	16.11±0.65cC	13.2±0.17abcB	15.73±2.16bcB	10.01±0.5abA
(Z)-3-hexenal	Syr	1.06±0.07bA	0.37±0.53aA	0.84±0.04abA	0.94±0.09bA	0.65±0.05abA	0.76±0.04abA	0.36±0.03aA
	MT	3.34±0.11cA	0.91±0.18bA	0.18±0.02aA	0.23±0aA	0.21±0.01aA	0.16±0.02aA	0.1±0.02aA
	Gew	3.82±0.05dA	3.01±0.02cB	0.21±0.02aA	0.35±0.03bA	0.2±0.07aA	0.33±0bA	0.31±0.05bA
	Char	2.29±0.15cA	0.57±0.06bA	0.41±0.04abA	0.25±0.04aA	0.37±0.02aA	0.28±0.04aA	0.39±0.05aA
(E)-2-hexenal	Syr	5.59±0.33aA	11.73±0.1bB	15.37±0.43dC	15.01±0.07dB	13.72±0.05cC	15.33±0.22dC	11.84±0.13bB
	MT	4.89±0.09aA	5.33±0.34aA	8.24±0.16bA	10.66±0.25dA	10.64±0.17dA	9.66±0.26cA	8.2±0.79bA
	Gew	6.26±0.03aA	6.29±0.02aA	10.9±0.14bB	14.22±0.34eB	12.73±0.46dB	12.71±0.13dB	11.85±0.58cB
	Char	5.44±0.07aA	6.52±0.08bA	11.71±0.43cB	11.37±0.44cA	13.99±0eC	12.18±0.57cdC	12.76±0.49dB
hexanol	Syr	0.02±0bA	0.01±0aA	0.08±0dA	0.08±0dA	0.23±0.01fA	0.05±0cA	0.17±0eA
	MT	0.03±0bA	0.07±0cA	0±0aA	0.07±0.01cA	0.07±0cA	0.01±0abA	0.13±0.03dA
	Gew	0.04±0bA	0.05±0.02bA	0±0aA	0.01±0aA	0.03±0.01abA	0.04±0.01bA	0.11±0.01cA
	Char	0.14±0dA	0.12±0cA	0.06±0aA	0.12±0.01cA	0.1±0.01bA	0.11±0cA	0.09±0.01bA
(Z)-3-hexen-1-ol	Syr	0.21±0dA	0.09±0aA	0.11±0bA	0.11±0bA	0.38±0.01fA	0.13±0.01cA	0.26±0eA
	MT	0.1±0cdA	0.24±0.01eA	0.04±0aA	0.11±0dA	0.25±0eA	0.09±0bA	0.09±0.01bcA
	Gew	0.13±0cA	0.2±0.01dA	0.02±0bA	0.01±0abA	0.01±0abA	0±0aA	0.01±0abA
	Char	0.35±0gA	0.18±0fA	0.05±0eA	0.04±0dA	0.03±0cA	0±0aA	0.01±0aA
(E)-2-hexen-1-ol	Syr	0±0aA	0.01±0bA	0.01±0bA	0.01±0bA	0.05±0eA	0.02±0cA	0.03±0dA
	MT	0±0aA	0±0aA	0±0aA	0.01±0aA	0.02±0cA	0.02±0cA	0.05±0dA
	Gew	0±0aA	0.01±0abcA	0±0abA	0.01±0bcA	0±0.01abcA	0.01±0cA	0.02±0dA
	Char	0±0aA	0.02±0dA	0.01±0bA	0.02±0eA	0.02±0fA	0.01±0cA	0.02±0eA
hexyl acetate	Syr	0±0aA	0±0aA	0±0aA	0±0aA	0±0aA	0±0aA	0±0aA
	MT	0.01±0aA	0±0aA	0±0aA	0.01±0aA	0.01±0aA	0.01±0aA	0.02±0.01bA
	Gew	0.01±0.01aA	0.01±0aA	0±0aA	0±0aA	0±0aA	0±0aA	0±0aA
	Char	0.01±0bA	0±0aA	0±0aA	0±0aA	0±0aA	0±0aA	0±0aA
(Z)-3-hexenyl acetate	Syr	0.04±0dA	0±0aA	0±0bA	0.01±0bA	0.01±0bA	0±0aA	0.01±0cA
	MT	0.14±0.01dA	0.02±0bcA	0±0aA	0.02±0bA	0.03±0cA	0±0aA	0±0aA
	Gew	0.08±0cA	0.03±0bA	0±0aA	0±0aA	0±0aA	0±0aA	0±0aA
	Char	0.59±0.02cA	0.05±0bA	0.02±0aA	0±0aA	0.01±0aA	0±0aA	0±0aA
2011	Variety	DAF
		33	48	60	75	89	102	112
hexanal	Syr	0.31±0.07aA	0.84±0.05aA	1.95±0.18bA	3.45±0.21cA	3.33±0.59cA	3.45±0.69cA	3.49±0.32cA
	MT	1.64±0.11bB	0.59±0.06aA	3.32±0.15cA	4.81±0.28eA	4.74±0.02eA	4.73±0.11eA	4.07±0.26dA
	Gew	2.55±0.72aB	5.3±0.52abcB	6.63±0.03bcdA	9.69±3.17dA	4.23±2.23abA	8.43±0.55cdB	5.85±0.09abcB
(Z)-3-hexenal	Syr	0.02±0aA	0.03±0aA	0.09±0.01cA	0.14±0dA	0.08±0bA	0.1±0cA	0.09±0cA
	MT	1.17±0.19cA	0.43±0.12bA	0.2±0.01abA	0.16±0.02aA	0.19±0.12abA	0.09±0.06aA	0.06±0.01aA
	Gew	2.54±0.46cB	2.73±0.01cB	0.48±0.02abA	0.67±0.07bA	0.36±0.03abA	0.44±0.11abA	0.12±0.01aA
(E)-2-hexenal	Syr	0.42±0.13aA	0.62±0aA	2.11±0.31bA	4.54±0.21dA	3.13±0.05cA	3.56±0.15cA	3.61±0.34cA
	MT	1.95±0.33bB	1.2±0.11aA	5.86±0.32deA	5.52±0.46cdeA	6.24±0.34eA	5.36±0.32cdA	4.79±0.02cB
	Gew	4.94±0.24aC	8.49±0.07cB	11.76±0.23dA	12.61±0.21eB	8.21±0.27cA	11.14±0.8dB	6.71±0.02aC
hexanol	Syr	0.01±0aA	0±0aA	0.02±0aA	0.06±0bA	0.05±0bA	0.17±0.01dA	0.14±0.02cA
	MT	0.01±0aA	0.03±0aA	0.02±0.01aA	0.06±0abA	0.22±0.05abcA	0.26±0.03bcA	0.4±0.22cA
	Gew	0.02±0.01aA	0.05±0.02aA	0.02±0.01aA	0.16±0.12bA	0.04±0aA	0.03±0aA	0.04±0aA
(Z)-3-hexen-1-ol	Syr	0.13±0.03cA	0.03±0aA	0.07±0.01bA	0.18±0.01dA	0.12±0.01cA	0.19±0.02dA	0.24±0.03eA
	MT	0.09±0.02aA	0.23±0.01cA	0.09±0aA	0.14±0.01bA	0.13±0.01bA	0.29±0.01dA	0.27±0.01dA
	Gew	0.13±0.02cA	0.13±0.01cA	0.02±0bcdA	0.01±0abA	0.01±0abA	0.02±0abA	0±0aA
(E)-2-hexen-1-ol	Syr	0.01±0aA	0±0aA	0.04±0.01abA	0.06±0abA	0.07±0bA	0.56±0.04dA	0.37±0.04cA
	MT	0±0aA	0.01±0aA	0.02±0aA	0.03±0aA	0.12±0.01bA	0.22±0cA	0.22±0.04cA
	Gew	0.01±0aA	0.03±0.01abcA	0.03±0abA	0.09±0.02dA	0.05±0bcA	0.06±0cA	0.04±0abcA
hexyl acetate	Syr	0±0bA	0±0aA	0±0aA	0±0bA	0±0aA	0±0bA	0±0bA
	MT	0±0aA	0±0abA	0±0abA	0±0abcA	0±0bcdA	0±0cdA	0±0dA
	Gew	0±0cA	0±0bA	0±0abA	0±0bcA	0±0abA	0±0aA	0±0aA
(Z)-3-hexenyl acetate	Syr	0.25±0.18bA	0.02±0aA	0.02±0aA	0.06±0aA	0.02±0.01aA	0.01±0aA	0.02±0aA
	MT	0.08±0.01dA	0.03±0aA	0.02±0aA	0.06±0.01cA	0.03±0aA	0.03±0aA	0.04±0bA
	Gew	0.16±0eA	0.03±0dA	0.01±0cA	0±0bA	0±0aA	0±0aA	0±0aA
*Different lowercase letters in the same row mean significant differences according to Duncan test (p < 0.05).Different uppercase letters of the same compound in the same column among different varieties mean significant differences according to Duncan test (p < 0.05).

## Sheet: Table S2
Table S2: Significant differences in the concentration of GLVs found in a three-way ANOVA performed on grape berries (Syrah, Chardonnay, Gewürztraminer and Muscat Tchervine ) collected from all sampling points from 2010 and 2011 vintages.
Compound		Hexanal	(E)-2-Hexenal	(Z)-3-Hexenal	Hexanol	(Z)-3-Hexen-1-ol	(E)-2-Hexen-1-ol	Hexyl acetate	(Z)-3-hexenyl acetate	Sum of C6 aldehydes	Sum of C6 alcohols	Sum of C6 esters
Variety	F value	12.39	20.659	11.767	6.219	23.93	7.887	4.239	0.842	34.447	19.018	0.908
	Pr(>F)	2.38e-05	8.11e-08	3.79e-05	0.003227	1.08e-08	0.0008	0.0182	0.435	3.19e-11	2.34e-07	0.4078
		*	*	*	*	*	*	*		*	*
Maturity	F value	15.411	36.637	67.712	52.022	0.396	53.824	2.514	31.147	24.57	42.13	29.545
	Pr(>F)	0.000196	5.83e-08	5.74e-12	4.47e-10	0.531	2.64e-10	0.1173	3.97e-07	4.6e-06	9.47e-09	7.09e-07
		*	*	*	*		*		*	*	*	*
Vintage	F value	196.52	124.852	9.197	4.415	0.056	41.79	130.063	6.868	277.254	12.702	3.91
	Pr(>F)	2e-16	2e-16	0.00337	0.039122	0.814	1.06e-08	2e-16	0.0107	2e-16	0.000653	0.0518
		*	*	*	*		*	*	*	*	*
Variety × Maturity	F value	7.048	0.016	18.476	9.408	14.9	12.046	13.77	0.415	5.81	19.481	0.697
	Pr(>F)	0.001601	0.9843	3.34e-07	0.000234	3.85e-06	3.07e-05	8.63e-06	0.6622	0.00458	1.73e-07	0.5013
		*		*	*	*	*	*		*	*
Variety × Vintage	F value	15.056	30.331	1.302	7.116	3.288	5.953	4.191	1.583	40.791	2.908	1.786
	Pr(>F)	3.45e-06	2.79e-10	0.2784	0.001514	0.043	0.00405	0.019	0.2124	1.43e-12	0.06101	0.1749
		*	*		*		*	*		*	.
Maturity × Vintage	F value	4.564	3.439	5.809	8.209	3.682	35.252	2.047	1.928	0.137	22.181	2.104
	Pr(>F)	0.036058	0.0678	0.0185	0.005459	0.059	9.36e-08	0.1568	0.1693	0.71238	1.17e-05	0.1512
		*		*	*		*				*
Variety × Maturity × Vintage	F value	6.524	0.944	0.735	10.475	1.158	11.177	11.268	4.296	2.609	5.888	3.632
	Pr(>F)	0.00249	0.3939	0.48308	0.000102	0.32	5.92e-05	5.53e-05	0.0173	0.08059	0.004283	0.0314
		*			*		*	*	*		*	*
* Pr(>F) <0.05

## Sheet: Table S3
Table S3: The relative expression level of LOX-HPL pathway genes of four varieties from 2010 and 2011 vintages.
Sample	DAF	Season	Variety	LOXA	LOXO	HPL1	ADH1	ADH2	ADH3	AAT
Char31	32	2010	Chardonnay	0.0455±0.0046	0.0756±0.0035	0.0309±0.0030	0.1584±0.0185	0.3517±0.0049	0.0301±0.0078	0.0000±0.0001
Char43	44	2010	Chardonnay	0.0363±0.0026	0.0635±0.0000	0.0275±0.0013	0.1737±0.0153	0.3959±0.0070	0.0147±0.0021	0
Char59	60	2010	Chardonnay	0.1910±0.0083	0.0115±0.0007	0.0510±0.0015	0.0460±0.0008	1.5314±0.1140	0.0341±0.0053	0.0124±0.0005
Char73	74	2010	Chardonnay	0.2930±0.0065	0.0090±0.0005	0.1697±0.0097	0.0804±0.0042	1.9535±0.0311	0.0355±0.0018	0.0684±0.0049
Char87	88	2010	Chardonnay	0.0146±0.0028	0.0025±0.0007	0.0646±0.0013	0.0534±0.0030	2.7267±0.2247	0	0.0134±0.0014
Char101	102	2010	Chardonnay	0.0163±0.0020	0.0025±0.0004	0.0285±0.0011	0.0643±0.0023	2.9451±0.0440	0	0.0457±0.0035
Char106	107	2010	Chardonnay	0.0121±0.0013	0.0010±0.0000	0.3412±0.0000	0.1130±0.0073	5.2413±0.1035	0	0.0270±0.0045
Syr32	32	2010	Syrah	0.0383±0.0054	0.0273±0.0019	0.0128±0.0022	0.1939±0.0299	0.2350±0.0048	0.0041±0.0007	0.0000±0.0000
Syr44	44	2010	Syrah	0.0453±0.0071	0.0469±0.0037	0.0105±0.0007	0.1957±0.0118	0.3206±0.0276	0.0169±0.0011	0
Syr60	60	2010	Syrah	0.2179±0.0087	0.0019±0.0002	0.0954±0.0028	0.0230±0.0034	0.9802±0.1707	0.0360±0.0038	0.0684±0.0059
Syr74	74	2010	Syrah	0.1521±0.0081	0.0027±0.0004	0.0528±0.0017	0.0218±0.0007	2.0243±0.3351	0.0099±0.0019	0.0716±0.0042
Syr88	88	2010	Syrah	0.0879±0.0073	0.0065±0.0004	0.0657±0.0029	0.0387±0.0031	1.3458±0.0586	0	0.2594±0.0097
Syr102	102	2010	Syrah	0.0320±0.0019	0.0194±0.0012	0.0834±0.0148	0.0699±0.0062	2.2066±0.0857	0	0.0999±0.0074
Syr107	107	2010	Syrah	0.1880±0.0130	0.0038±0.0003	0.2332±0.0041	0.0290±0.0024	1.5609±0.1366	0	0.2651±0.0182
Gew32	32	2010	Gewürztraminer	0.0098±0.0015	0.0113±0.0013	0.0594±0.0042	0.1220±0.0049	0.1767±0.0036	0.0730±0.0093	0.0000±0.0000
Gew44	44	2010	Gewürztraminer	0.0092±0.0005	0.0224±0.0019	0.0134±0.0017	0.2588±0.0144	0.5161±0.1564	0.0002±0.0001	0
Gew60	60	2010	Gewürztraminer	0.1215±0.0017	0.0027±0.0003	0.0152±0.0012	0.0542±0.0044	2.2235±0.2492	0.0266±0.0039	0.0000±0.0000
Gew74	74	2010	Gewürztraminer	0.0265±0.0041	0.0022±0.0004	0.0307±0.0037	0.1104±0.0061	2.8388±0.0690	0.0023±0.0005	0.0001±0.0000
Gew88	88	2010	Gewürztraminer	0.0466±0.0022	0.0027±0.0011	0.0243±0.0013	0.0504±0.0018	3.5361±0.2975	0	#VALUE!
Gew102	102	2010	Gewürztraminer	0.0135±0.0029	0.0032±0.0001	0.0380±0.0012	0.0526±0.0012	1.7377±0.0346	0	#VALUE!
Gew107	107	2010	Gewürztraminer	0.3355±0.0359	0.0166±0.0006	0.2366±0.0146	0.1101±0.0071	1.2259±0.2157	0	#VALUE!
Fro31	31	2010	Muscat Tchervine	0.0028±0.0001	0.0186±0.0008	0.0050±0.0006	0.1081±0.0027	0.2506±0.0424	0	0
Fro43	43	2010	Muscat Tchervine	0.0278±0.0062	0.0163±0.0011	0.0102±0.0006	0.3659±0.0115	0.5825±0.0141	0.0004±0.0001	0
Fro59	59	2010	Muscat Tchervine	0.0078±0.0028	0.0071±0.0023	0.0061±0.0011	0.1177±0.0055	0.2708±0.0138	0.0006±0.0004	0.0005±0.0003
Fro73	73	2010	Muscat Tchervine	0.0387±0.0026	0.0005±0.0001	0.0819±0.0088	0.0156±0.0013	0.0087±0.0048	0.0014±0.0006	0.0362±0.0011
Fro87	87	2010	Muscat Tchervine	0.0366±0.0004	0.0042±0.0004	0.1153±0.0050	0.0043±0.0004	1.1177±0.0299	0	0.1505±0.0037
Fro101	101	2010	Muscat Tchervine	0.0250±0.0013	0.0117±0.0012	0.0898±0.0088	0.0215±0.0015	1.1097±0.0969	0	0.2083±0.0116
Fro106	106	2010	Muscat Tchervine	0.0177±0.0010	0.0023±0.0003	0.1082±0.0007	0.1076±0.0131	0.8295±0.0462	0	0.2873±0.0191
S713	33	2011	Syrah	0.1534±0.0050	0.0008±0.0002	0.0277±0.0005	0.0896±0.0035	0.0219±0.0013	0.0580±0.0068	0.0003±0.0000
S809	60	2011	Syrah	0.2464±0.0153	0.0048±0.0009	0.0236±0.0015	0.0114±0.0010	1.0241±0.0546	0.0547±0.0190	0.0357±0.0098
S824	75	2011	Syrah	0.3278±0.0063	0.0005±0.0000	0.1787±0.0046	0.0024±0.0003	2.0951±0.3535	0.0790±0.0074	0.1786±0.0087
S907	89	2011	Syrah	0.2042±0.0074	0.0001±0.0001	0.0583±0.0020	0.0025±0.0002	1.3679±0.0932	0.0128±0.0009	0.1256±0.0123
S920	102	2011	Syrah	0.1677±0.0040	0.0000±0.0000	0.1263±0.0077	0.0071±0.0002	0.5150±0.1021	0.0302±0.0075	0.2823±0.0168
S101	112	2011	Syrah	0.1518±0.0249	0.0095±0.0007	0.4211±0.0309	0.0274±0.0013	1.2282±0.3123	0.0851±0.0163	0.3255±0.0165
F713	33	2011	Muscat Tchervine	0.0053±0.0013	0.0021±0.0001	0.0053±0.0008	0.2193±0.0184	0.7018±0.0295	0.0002±0.0000	0.0001±0.0001
F908	60	2011	Muscat Tchervine	0.0850±0.0120	0.0017±0.0000	0.0419±0.0015	0.0828±0.0019	1.0515±0.2220	0.0076±0.0023	0.0092±0.0019
F824	75	2011	Muscat Tchervine	0.0450±0.0019	0.0011±0.0002	0.0637±0.0009	0.0033±0.0004	1.6027±0.0764	0.0132±0.0008	0.0304±0.0027
F907	89	2011	Muscat Tchervine	0.0357±0.0087	0.0018±0.0001	0.0912±0.0013	0.0044±0.0002	1.7338±0.3275	0.0181±0.0023	0.0765±0.0081
F920	102	2011	Muscat Tchervine	0.0146±0.0023	0.0004±0.0001	0.0671±0.0017	0.0134±0.0010	0.3360±0.0272	0.0152±0.0011	0.1627±0.0110
F101	112	2011	Muscat Tchervine	0.0190±0.0019	0.0015±0.0003	0.0743±0.0027	0.0119±0.0006	0.2486±0.0279	0.0415±0.0062	0.1862±0.0158
Q713	33	2011	Gewürztraminer	0.0497±0.0037	0.0119±0.0016	0.0354±0.0061	0.1681±0.0118	0.3320±0.0332	0.0099±0.0009	0.0004±0.0001
Q809	60	2011	Gewürztraminer	0.1044±0.0034	0.0008±0.0001	0.0177±0.0021	0.1132±0.0029	1.6448±0.1971	0.0021±0.0003	0.0000±0.0000
Q824	75	2011	Gewürztraminer	0.4770±0.0231	0.0042±0.0008	0.1237±0.0117	0.0981±0.0030	2.3363±0.4520	0.0206±0.0022	0.0001±0.0001
Q907	89	2011	Gewürztraminer	0.2808±0.0532	0.0025±0.0012	0.0809±0.0112	0.0868±0.0051	1.2584±0.0529	0.0102±0.0008	0.0001±0.0001
Q920	102	2011	Gewürztraminer	0.0869±0.0045	0.0024±0.0002	0.0697±0.0068	0.0089±0.0005	1.2763±0.3655	0.0176±0.0066	0.0001±0.0000
Q101	112	2011	Gewürztraminer	0.0783±0.0065	0.0032±0.0002	0.0518±0.0013	0.1311±0.0079	0.9775±0.1262	0.0072±0.0010	0.0005±0.0002

## Sheet: Table S4
Table S4: Standard curves of C6 compounds and their lower and upper limit of detection (LOD).
2010	Standard curve (mg/L)	R²	Upper LOD (mg/L)	Lower LOD (mg/L)
hexanal	y = 7.0338x - 0.0414	R² = 0.9935	16.776	0.000386519
(E)-2-hexenal	y = 5.7615x - 0.1338	R² = 0.9951	24.204	0.00055766
hexanol	y = 1.7761x - 0.0379	R² = 0.9946	0.6082	0.00054743
(E)-2-hexen-1-ol	y = 3.185x - 0.1841	R² = 0.9983	0.462	0.000415826
(Z)-3-hexen-1-ol	y = 5.6792x - 0.0719	R² = 0.9978	1.405	0.000101155
hexyl acetate	y = 0.5956x + 0.0037	R² = 0.9952	0.2469	7.90198e-05
2011	Standard curve	R²	Upper LOD (mg/L)	Lower LOD (mg/L)
hexanal	y = 1.7307x - 0.0387	R² = 0.9992	31.48	0.00192139
(E)-2-hexenal	y = 2.7639x - 0.145	R² = 0.9941	40.22	0.00245483
hexanol	y = 0.9603x - 0.0055	R² = 0.9989	0.987	6.02417e-05
(E)-2-hexen-1-ol	y = 3.5429x - 0.003	R² = 0.9997	0.925	5.61523e-06
(Z)-3-hexen-1-ol	y = 3.7572x - 0.0092	R² = 0.9987	2.035	0.000124207
hexyl acetate	y = 0.051x + 0.0006	R² = 0.9972	0.1006	6.14014e-06
